# Supplementary material for: Immune Markers and Tumor-Related Processes Predict Neoadjuvant Therapy Response in the WSG-ADAPT HER2-Positive/Hormone Receptor-Positive Trial in Early Breast Cancer
Source: Cancers (Basel). 2021 Sep 29;13(19):4884. doi: 10.3390/cancers13194884 (PMC8508505; doi:10.3390/cancers13194884)
Supplement: Supplementary file 1 [file cancers-13-04884-s001.zip]

Archive with 1 entries (1 files):
- cancers-1266160-supplementary.pdf
